# Supplementary material for: Senolytics and Senomorphics Targeting p38MAPK/NF-κB Pathway Protect Endothelial Cells from Oxidative Stress-Mediated Premature Senescence
Source: Cells. 2024 Jul 31;13(15):1292. doi: 10.3390/cells13151292 (PMC11311971; doi:10.3390/cells13151292)
Supplement: Supplementary file 1 [file cells-13-01292-s001.zip]

Archive with 1 entries (1 files):
- cells-3069018-supplementary.pdf
